# Supplementary material for: Forty Years of HIV Research in French Guiana: Comprehend to Combat
Source: Pathogens. 2024 May 28;13(6):459. doi: 10.3390/pathogens13060459 (PMC11206598; doi:10.3390/pathogens13060459)
Supplement: Supplementary file 1 [file pathogens-13-00459-s001.zip]

Archive with 1 entries (1 files):
- pathogens-2991447-supplementary.pdf
